# Supplementary material for: DNA Methylation-Associated Epigenetic Changes in Thermotolerance of Bemisia tabaci During Biological Invasions
Source: Int J Mol Sci. 2025 Aug 1;26(15):7466. doi: 10.3390/ijms26157466 (PMC12347698; doi:10.3390/ijms26157466)
Supplement: Supplementary file 1 [file ijms-26-07466-s001.zip]

Archive with 1 entries (1 files):
- ijms-3734241-supplementary.pdf
